# Supplementary material for: The Mediation Role of Sleep Disturbances between Vitamin D and Depressive Symptoms: A Cross-Sectional Study
Source: Brain Sci. 2023 Oct 24;13(11):1501. doi: 10.3390/brainsci13111501 (PMC10669134; doi:10.3390/brainsci13111501)
Supplement: Supplementary file 1 [file brainsci-13-01501-s001.zip]

Archive with 3 entries (3 files):
- Table S1. PHQ-9 and HAMD-17 items.pdf
- Table S2. Path Plot of PHQ-9.pdf
- Table S3. Path Plot of HAMD-17.pdf
